# Supplementary material for: sv-callers: a highly portable parallel workflow for structural variant detection in whole-genome sequence data
Source: PeerJ. 2020 Jan 6;8:e8214. doi: 10.7717/peerj.8214 (PMC6951283; doi:10.7717/peerj.8214)
Supplement: Supplemental Information 3 [file peerj-08-8214-s003.xlsx]

## Sheet: RuntimesCPUtimes
	Runtimes	Runtimes
	benchmark	cell lines
Manta	0.818889	1.74278	2.12822
LUMPY	0.475	13.6594	28.7567
GRIDSS	8.40083	29.5203	3.51397
DELLY	9.11306	66.0464	7.24745
	CPU times	CPU times		CPU cores	CPU cores
	benchmark	cell lines		benchmark	cell lines
Manta	5.69194	14.5103	2.54927	24	24
LUMPY	0.747222	20.9192	27.9959	1	1
GRIDSS	26.0636	214.21	8.21874	24	24
DELLY	8.58694	85.3406	9.93841	5	10
Total CPU time (h)	41.0897	334.98
